# Supplementary material for: How Do Mothers Living in Socially Deprived Communities Perceive Oral Health of Young Children? A Qualitative Study
Source: Int J Environ Res Public Health. 2021 Mar 29;18(7):3521. doi: 10.3390/ijerph18073521 (PMC8038038; doi:10.3390/ijerph18073521)
Supplement: Supplementary file 1 [file ijerph-18-03521-s001.zip]

Archive with 1 entries (1 files):
- ijerph-1098218-supplementary.docx
